# Supplementary material for: RNA isolation for transcriptomics of human and mouse small skin biopsies
Source: BMC Res Notes. 2011 Oct 24;4:438. doi: 10.1186/1756-0500-4-438 (PMC3221605; doi:10.1186/1756-0500-4-438)
Supplement: Additional file 2 — Human biopsies results. Table showing the quality measure results for individual RNA samples isolated from human skin biopsies. [file 1756-0500-4-438-S2.XLS]

## Sheet: Human
Sample	Weight (mg)	RNA yield (ug)	RIN	aRNA yield (ug)	Average probe signal (log2)
1	5.4	1.08852	8.2	41.3	7.85871
2	NA	3.64788	8.8	29	7.94042
3	3.5	1.27428	7.5	34.5	8.08334
4	NA	1.49976	7.5	78.2	7.88225
5	5.4	1.0584	6.9	15.7	8.17189
6	6.3	1.06572	8.7	47.8	7.81003
7	15.3	3.55416	8.7	69.7	8.17142
8	NA	0.852	8.1	26.7	7.60191
9	NA	2.02788	8.3	45.6	7.61385
10	NA	0.52176	7.4	39.7	8.03195
11	6.6	0.92016	7.9	44.5	7.59727
12	NA	0.40848	6.9	28.4	7.73481
13	6.8	1.38108	8.8	33.3	7.76516
14	5.3	1.64388	8.7	29.3	8.15994
15	3.5	1.37268	9	22.9	7.89343
16	NA	0.33648	7	18.3	7.69255
17	NA	3.68376	8.1	29.4	8.18981
18	NA	1.41972	6.8	14.5	7.55754
19	NA	2.22012	6.9	22.7	7.6261
20	NA	0.77952	7.9	37.3	8.14664
21	NA	1.449	8.3	42.7	7.62305
22	8.9	3.05604	8.9	39.4	7.69297
23	NA	1.2192	7.9	53.1	7.87229
24	3.2	0.87864	8	20.9	7.76003
25	NA	1.15392	8.8	50.4	7.87816
26	NA	0.38004	5.9	53.8	7.66742
27	NA	2.93052	9	22.2	7.85401
28	NA	1.46232	8.4	66.8	7.58943
29	NA	1.08516	9.1	43.3	7.69623
30	4.2	1.05744	8.1	35.4	7.85369
31	NA	0.66996	6.9	31	7.81163
32	4.5	0.762	7.9	28.2	7.8912
33	NA	0.9012	7.7	59.5	8.09364
34	NA	1.1934	8.2	28.6	7.59006
35	NA	2.02308	8.4	53.2	8.50653
36	NA	1.44936	7.8	31.4	7.68174
37	NA	0.95196	8.4	46.8	7.69929
38	NA	1.46244	9.4	26.7	8.00699
39	NA	1.11132	8.4	21.4	8.02259
40	NA	0.47088	7.6	46.7	7.58109
41	5.3	1.09488	9	17.6	7.85174
42	10.2	1.1142	8.1	36.8	7.91286
43	4.5	1.1838	8.7	38.1	7.7143
44	9.4	0.9522	7.4	20.7	6.97719
45	9.4	0.9522	7.4	20.7	8.23926
46	4.1	0.69444	7.6	39.8	7.71358
47	NA	0.97584	8.6	41.3	7.78473
48	8	1.10124	7.9	41.3	8.41264
49	7.4	1.89084	8.7	43.7	7.69839
50	7.2	1.131	8.5	37.9	7.85092
51	4.3	1.12392	8.9	69.9	8.28873
52	5.5	1.5132	8.8	53.1	7.99148
53	NA	0.70368	7.4	28.9	7.82161
54	NA	3.7566	8.3	48	7.84177
55	3.3	1.95564	9.3	33.4	7.89004
56	NA	1.0284	8	24	8.37026
57	14.4	3.09828	8.5	44.9	8.32334
58	30.4	2.05908	8.8	36.3	7.81361
59	1NA	2.49324	8.9	26	7.97247
60	NA	1.5486	7.7	30.3	8.30605
61	12.1	2.34372	8.2	33.1	8.21159
62	6.1	1.61232	8.8	15.1	7.65551
63	NA	3.15876	8.3	17.8	8.05486
64	NA	0.19596	5.7	10	6.73977
65	NA	1.09152	7.7	24.5	7.78252
66	16	4.0668	9	55.6	5.58511
67	16	4.0668	9	55.6	7.89815
68	NA	1.47648	8.3	35.2	7.68342
69	3.4	1.1964	8.3	18.4	7.92307
70	NA	1.84392	8.3	32.6	7.75889
71	NA	0.5112	6.7	32.9	7.89536
72	5.5	1.65636	7.9	29.5	7.81576
73	15	1.96044	8.3	40.9	7.88931
74	NA	1.2552	8.9	33	7.54788
75	7.4	1.20504	8.6	26.5	8.31263
76	NA	1.9716	8.7	59.5	8.53525
77	NA	1.53468	3.3	14.1	8.06659
78	13.5	1.19844	8.4	35	8.01435
79	7.1	1.8876	8.5	32.2	8.03732
80	4.2	0.87324	7.5	22.6	7.59209
81	NA	1.72164	7.2	25.9	7.64432
82	NA	0.49068	7	13.3	7.80447
83	13	2.05944	8.4	41.4	7.62378
84	NA	1.3896	8.8	65.1	7.61102
85	4.2	0.7422	7.5	28.4	7.71558
86	NA	0.95148	8.3	23.6	7.85771
87	NA	0.7416	7.5	17.2	7.82802
88	6.4	1.0752	8.8	23.6	7.68617
89	NA	1.4052	9	38.9	7.73956
90	9.6	1.2594	8.1	63.1	7.31584
91	10.3	2.0202	9.1	22.9	8.04837
92	NA	2.3316	8.8	36.2	7.77021
93	NA	1.02216	8.2	27.9	7.58761
94	NA	1.5636	6.3	34.4	8.199
95	NA	1.06068	8.2	41.4	7.70067
96	NA	1.28244	8.1	44.6	7.77645
97	NA	1.78392	8.2	41	7.97881
average	8.18837	1.49281	8.07835	35.6289	7.83055
minimal	3.2	0.19596	3.3	10	5.58511
