# Supplementary material for: RNA isolation for transcriptomics of human and mouse small skin biopsies
Source: BMC Res Notes. 2011 Oct 24;4:438. doi: 10.1186/1756-0500-4-438 (PMC3221605; doi:10.1186/1756-0500-4-438)
Supplement: Additional file 4 — Mouse biopsies results. Table showing the quality measure results for individual RNA samples isolated from mouse skin biopsies. [file 1756-0500-4-438-S4.XLS]

## Sheet: Mouse
Sample	Mouse nr.	Location	UVB (300J/m2)	Biopsy needle diameter (mm)	RNA yield (ug)	RIN	aRNA yield (ug)	Average probe signal (log2)
1	1	Dorsal	-	1	0.55	6.5	NA	NA
2	1	Dorsal	-	1.5	1.64	7.3	3.78	10.82
3	1	Dorsal	-	2	2.18	8	4.01	11.1287
4	1	Dorsal	-	2.5	3.25	7.1	4.13	10.5268
5	2	Dorsal	-	1.5	2.22	7.5	3.91	11.0387
6	2	Dorsal	-	2	2.46	7.4	4.76	11.0857
7	2	Dorsal	-	2.5	4.31	7.1	4.14	11.2506
8	2	Ventral	-	1.5	2.99	7.2	NA	NA
9	2	Ventral	-	2	1.82	7.4	NA	NA
10	2	Ventral	-	2.5	2.72	7.5	NA	NA
11	3	Dorsal	+	1.5	1.96	7.3	3.64	10.9598
12	3	Dorsal	+	2	1.96	7.1	3.53	11.1336
13	3	Dorsal	+	2.5	2.26	7.7	2.94	11.4342
14	4	Dorsal	+	1.5	1.16	8.1	5.28	10.9206
15	4	Dorsal	+	2	1.7	8.3	5.2	11.0789
16	4	Dorsal	+	2.5	5.1	7.9	5.63	11.1558
				average	2.3925	7.4625	4.24583	11.0445
				minimal	0.55	6.5	2.94	10.5268
