# Supplementary material for: RNA isolation for transcriptomics of human and mouse small skin biopsies
Source: BMC Res Notes. 2011 Oct 24;4:438. doi: 10.1186/1756-0500-4-438 (PMC3221605; doi:10.1186/1756-0500-4-438)
Supplement: Additional file 6 — Comparison to the gold standard methods. Table showing the quality measure results of this study compared to the gold standard methods for RNA isolation from skin biopsies. [file 1756-0500-4-438-S6.XLS]

## Sheet: Sheet1
Study	Punch size	Protocol	#	Biopsy weight*		RNA yield		RIN value
threshold				-		0.1 µg Affymetrix 0.2 µg NimbleGen		6.5 for both platforms
				avg.	min.	avg.	min.	avg.	min.
This study human	4.0 mm (half)	Mortar and pestle	97	8.2 mg	3.2 mg	1.5 µg	0.2 µg	8.1	3.3
This study mouse	1.0-2.5 mm	Mortar and pestle	16	ND	ND	2.4 µg	0.6 µg	7.5	6.5
Clemmensen et al 2009 human epidermis	4.0 mm	Bead beater	36	NA	NA	1.4 µg$	0.3 µg	6.9$	4.1
Clemmensen et al 2009 human dermis	4.0 mm	Bead beater	10	NA	NA	0.4 µg$	0.3 µg	6.6$	5.2
Berglund et al 2007 human	3.0 mm	Homogenizer	20	19 mg	NA	0.8 µg	NA	NA	NA
Berglund et al 2007 human	3.0 mm	Bead beater	20	19 mg	NA	1.4 µg	NA	8.7¶	8.4
ND: not determined; NA: not available
* 44 half human biopsies were weighted.
$ Median values
¶ Average estimated from reported range 8.4-8.9
